# Supplementary material for: Pregnancy AI: Development and Internal Validation of an Artificial Intelligence Tool to Predict Live Births in ICSI and IVF Cycles Using Clinical Features and Embryo Images
Source: Medicina (Kaunas). 2026 Feb 12;62(2):364. doi: 10.3390/medicina62020364 (PMC12943628; doi:10.3390/medicina62020364)
Supplement: Supplementary file 1 [file medicina-62-00364-s001.zip]

Archive with 1 entries (1 files):
- medicina-4076013-supplementary.pdf
